# Supplementary material for: Using random walks to identify cancer-associated modules in expression data
Source: BioData Min. 2013 Oct 15;6:17. doi: 10.1186/1756-0381-6-17 (PMC4015830; doi:10.1186/1756-0381-6-17)
Supplement: Additional file 2 — List of labeled cancer genes curated from Online Mendelian Inheritance in Man database (OMIM). [file 1756-0381-6-17-S2.xlsx]

## Sheet: Sheet1
Gene	Cancer
A2M	0
A4GALT	0
AACS	0
AADAT	0
AANAT	0
AASDHPPT	0
AASS	0
AATF	1
ABAT	0
ABCA1	0
ABCB11	0
ABCB4	1
ABCB8	0
ABCC2	1
ABCC8	0
ABCF1	0
ABI1	1
ABI2	0
ABL1	1
ABL2	1
ABLIM1	0
ABLIM2	0
ABLIM3	1
ABO	1
ABP1	0
ACAA1	0
ACAA2	0
ACACA	0
ACACB	0
ACAD8	0
ACADL	0
ACADM	0
ACADS	0
ACADSB	0
ACADVL	1
ACAN	0
ACAT1	0
ACAT2	0
ACBD3	0
ACD	0
ACE	0
ACE2	0
ACER1	0
ACER2	1
ACER3	0
ACHE	1
ACIN1	0
ACLY	0
ACMSD	0
ACO1	0
ACO2	0
ACOT12	0
ACOX1	1
ACOX2	0
ACOX3	0
ACP1	0
ACP2	0
ACP5	0
ACP6	0
ACPP	1
ACPT	1
ACSBG2	0
ACSL1	0
ACSL2	1
ACSL3	0
ACSL4	0
ACSL5	1
ACSL6	1
ACSM1	0
ACSM2A	0
ACSM2B	0
ACSM3	0
ACSM4	0
ACSM5	0
ACSS1	0
ACSS2	0
ACSS3	0
ACTA2	0
ACTB	1
ACTC1	0
ACTG1	0
ACTL6A	0
ACTN1	0
ACTN2	0
ACTN3	0
ACTN4	1
ACTR1A	0
ACTR2	0
ACTR3	0
ACVR1	0
ACVR1C	0
ACVR2A	0
ACVR2B	0
ACVRL1	0
ACY1	1
ACY3	0
ACYP1	0
ACYP2	0
ADA	0
ADAM10	1
ADAM12	0
ADAM15	0
ADAM17	0
ADAM28	0
ADAM9	1
ADAMTS1	0
ADAMTS4	0
ADAMTS5	0
ADC	0
ADCY1	0
ADCY10	0
ADCY2	0
ADCY3	0
ADCY4	0
ADCY5	0
ADCY6	0
ADCY7	0
ADCY8	0
ADCY9	0
ADCYAP1	0
ADCYAP1R1	0
ADD1	0
ADD2	0
ADH1A	0
ADH1B	1
ADH1C	0
ADH4	0
ADH5	0
ADH6	0
ADH7	1
ADI1	0
ADIPOQ	0
ADIPOR1	0
ADIPOR2	0
ADK	0
ADM	0
ADO	0
ADORA2A	0
ADORA2B	0
ADPGK	0
ADRA1A	0
ADRA1B	1
ADRA1D	0
ADRA2A	0
ADRB1	0
ADRB2	0
ADRB3	0
ADRBK1	0
ADRBK2	0
ADRM1	0
ADSL	0
ADSS	0
ADSSL1	0
AES	0
AFAP1L2	0
AFMID	0
AFP	0
AGAP2	1
AGK	1
AGL	0
AGMAT	0
AGPAT1	0
AGPAT2	0
AGPAT3	0
AGPAT4	0
AGPAT6	0
AGPAT9	0
AGR2	1
AGRN	0
AGRP	0
AGT	0
AGTR1	0
AGTR2	0
AGTRAP	0
AGXT	0
AGXT2	0
AHCY	0
AHCYL1	0
AHCYL2	0
AHNAK	0
AHSA1	0
AIFM1	0
AIM2	1
AIMP1	0
AIMP2	0
AIP	1
AK1	0
AK2	0
AK3	0
AK3L1	0
AK5	0
AK7	0
AKAP12	0
AKAP13	1
AKAP5	0
AKAP6	0
AKAP8	0
AKR1A1	0
AKR1B1	1
AKR1C1	0
AKR1C2	0
AKR1C3	0
AKR1C4	0
AKR1D1	0
AKT1	1
AKT1S1	0
AKT2	1
AKT3	1
ALAD	0
ALAS1	0
ALAS2	0
ALB	0
ALCAM	0
ALDH18A1	0
ALDH1A1	0
ALDH1A2	1
ALDH1A3	0
ALDH1B1	0
ALDH1L1	1
ALDH1L2	1
ALDH2	1
ALDH3A1	1
ALDH3A2	0
ALDH3B1	0
ALDH3B2	0
ALDH4A1	0
ALDH5A1	0
ALDH6A1	0
ALDH7A1	0
ALDH9A1	0
ALDOA	0
ALDOB	0
ALDOC	0
ALK	1
ALOX12	1
ALOX12B	0
ALOX15	1
ALOX15B	0
ALOX5	1
ALOX5AP	0
ALPI	0
ALPL	0
ALPP	0
ALPPL2	1
ALS2	0
AMACR	0
AMBP	0
AMD1	1
AMDHD1	0
AMDHD2	0
AMFR	1
AMH	1
AMHR2	1
AMPD1	0
AMPD2	0
AMPD3	0
AMPH	0
AMT	0
AMY1A	0
AMY1B	0
AMY1C	0
AMY2A	0
AMY2B	0
ANAPC1	0
ANAPC10	0
ANAPC11	0
ANAPC13	0
ANAPC2	0
ANAPC4	0
ANAPC5	0
ANAPC7	0
ANGPT1	1
ANGPTL1	0
ANK2	0
ANK3	0
ANKRD12	0
ANKRD2	0
ANKS1B	1
ANKS4B	0
ANP32A	0
ANPEP	1
ANTXR2	0
ANXA1	0
ANXA2	0
ANXA3	0
ANXA5	0
ANXA6	0
ANXA7	1
AOC2	0
AOC3	0
AOX1	0
AP1B1	1
AP1G2	0
AP1M1	0
AP1M2	0
AP1S1	0
AP1S2	0
AP2A1	0
AP2A2	0
AP2B1	0
AP2M1	0
AP2S1	0
AP3B1	0
AP3D1	0
AP4M1	0
APAF1	1
APBA1	0
APBA2	0
APBB1	0
APBB1IP	0
APBB3	0
APC	1
APC2	0
APCS	0
APEX1	1
APEX2	1
APH1B	0
APIP	0
APLP1	0
APLP2	0
APOA1	0
APOA1BP	0
APOA4	0
APOB	0
APOBEC1	0
APOD	0
APOE	0
APOH	0
APOL1	0
APOM	0
APP	0
APPL1	1
APRT	0
APTX	0
AQP2	0
AQP3	0
AQP5	0
AR	1
ARAF	1
ARC	0
ARCN1	1
AREG	1
ARF1	0
ARF3	0
ARF4	0
ARF5	0
ARF6	0
ARFGAP3	0
ARFGEF1	0
ARFGEF2	0
ARFIP2	0
ARG1	0
ARG2	0
ARHGAP1	0
ARHGAP10	0
ARHGAP15	0
ARHGAP17	0
ARHGAP21	0
ARHGAP26	0
ARHGAP29	0
ARHGAP5	0
ARHGDIA	0
ARHGDIB	0
ARHGEF1	0
ARHGEF11	0
ARHGEF12	1
ARHGEF15	0
ARHGEF2	0
ARHGEF3	0
ARHGEF4	1
ARHGEF6	0
ARHGEF7	0
ARID1A	1
ARID3A	0
ARIH1	0
ARIH2	0
ARL3	0
ARL4A	0
ARL4D	0
ARNT	0
ARNT2	0
ARNTL	0
ARPC1A	1
ARPC1B	1
ARPC2	0
ARPC3	0
ARPC4	0
ARPC5	0
ARPC5L	0
ARRB1	1
ARRB2	0
ARSA	0
ARSB	0
ARSG	0
ARVCF	0
ASAH1	0
ASAH2	0
ASAP1	0
ASAP2	0
ASAP3	0
ASCC1	1
ASCC2	0
ASCC3	0
ASCL3	0
ASF1A	0
ASF1B	0
ASGR1	0
ASGR2	0
ASH1L	0
ASH2L	0
ASIP	1
ASL	0
ASMT	0
ASNS	0
ASPA	0
ASPM	1
ASS1	0
ASXL2	0
ATAD2	1
ATAD5	0
ATF1	1
ATF2	1
ATF3	1
ATF4	1
ATF6	0
ATF6B	0
ATF7	0
ATF7IP	0
ATG12	0
ATG3	0
ATG4A	0
ATG7	0
ATIC	0
ATM	1
ATN1	0
ATOX1	0
ATP12A	0
ATP1A1	0
ATP1A2	0
ATP1A3	0
ATP1A4	0
ATP1B1	0
ATP1B2	0
ATP1B3	0
ATP1B4	0
ATP2A1	0
ATP2A2	1
ATP2A3	1
ATP2B1	0
ATP4A	0
ATP4B	0
ATP5A1	0
ATP5B	0
ATP5C1	0
ATP5D	0
ATP5E	0
ATP5F1	0
ATP5G1	0
ATP5G2	0
ATP5G3	0
ATP5H	0
ATP5I	0
ATP5J	1
ATP5J2	0
ATP5L	0
ATP5O	0
ATP6	0
ATP6AP1	0
ATP6V0A1	0
ATP6V0A2	0
ATP6V0A4	0
ATP6V0B	0
ATP6V0C	0
ATP6V0D1	0
ATP6V0D2	0
ATP6V0E1	0
ATP6V0E2	0
ATP6V1A	0
ATP6V1B1	0
ATP6V1B2	0
ATP6V1C1	0
ATP6V1C2	0
ATP6V1D	0
ATP6V1E1	0
ATP6V1E2	0
ATP6V1F	0
ATP6V1G1	0
ATP6V1G2	0
ATP6V1G3	0
ATP6V1H	0
ATP7B	0
ATP8	0
ATPGD1	0
ATR	1
ATRNL1	0
ATRX	1
ATXN1	0
ATXN2	0
ATXN2L	0
ATXN7	0
AUH	0
AUP1	0
AURKA	1
AURKB	0
AVEN	0
AVP	0
AVPR1A	0
AVPR1B	0
AVPR2	0
AWAT2	0
AXIN1	1
AXIN2	1
AXL	1
AZGP1	0
AZI2	0
B2M	1
B3GALNT1	0
B3GALT1	0
B3GALT2	0
B3GALT4	0
B3GALT5	1
B3GALT6	0
B3GAT1	0
B3GAT2	0
B3GAT3	0
B3GNT1	0
B3GNT2	0
B3GNT3	0
B3GNT4	0
B3GNT5	0
B3GNT6	0
B4GALNT1	0
B4GALT1	0
B4GALT2	0
B4GALT3	0
B4GALT4	0
B4GALT5	0
B4GALT6	0
B4GALT7	0
BAALC	0
BAAT	0
BACE1	0
BAD	1
BAG1	1
BAG2	0
BAG3	1
BAHD1	0
BAI1	1
BAI2	0
BAIAP2	0
BAIAP2L1	0
BAK1	1
BANF1	0
BANK1	0
BANP	0
BARD1	1
BAT1	0
BATF3	0
BAX	1
BAZ1A	0
BAZ2B	0
BBC3	1
BBOX1	0
BBS4	0
BCAN	0
BCAP31	1
BCAR1	1
BCAR3	1
BCAS2	1
BCAT1	1
BCAT2	0
BCCIP	1
BCKDHA	0
BCKDHB	0
BCL10	1
BCL11B	1
BCL2	1
BCL2A1	0
BCL2L1	1
BCL2L11	0
BCL2L12	0
BCL2L2	0
BCL3	1
BCL6	1
BCLAF1	0
BCMO1	0
BCOR	0
BCR	1
BCS1L	0
BDH1	0
BDH2	0
BDKRB1	1
BDKRB2	1
BDNF	0
BECN1	1
BET1	0
BEX2	1
BGN	0
BHMT	0
BICD1	0
BICD2	0
BID	0
BIK	0
BIN1	1
BIRC2	1
BIRC3	1
BIRC5	1
BIRC6	1
BLK	0
BLM	1
BLNK	1
BLVRA	0
BLVRB	0
BMI1	1
BMP1	0
BMP2	1
BMP3	0
BMP4	1
BMP5	0
BMP6	0
BMP7	0
BMP8A	0
BMP8B	0
BMPR1A	1
BMPR1B	1
BMPR2	0
BMS1	0
BMX	0
BNIP1	0
BNIP3L	1
BOC	0
BOLL	0
BPGM	0
BPNT1	0
BPTF	0
BRAF	1
BRAP	0
BRCA1	1
BRCA2	1
BRF1	0
BRMS1	1
BRSK1	0
BSG	0
BST1	0
BTBD1	0
BTBD2	0
BTC	0
BTD	0
BTG1	1
BTG2	1
BTG3	0
BTG4	0
BTK	1
BTRC	1
BUB1	1
BUB1B	1
BUB3	0
BYSL	0
C10orf10	0
C10orf2	0
C12orf10	0
C12orf5	1
C14orf1	0
C14orf133	0
C14orf166	0
C17orf48	0
C19orf10	0
C1GALT1	0
C1GALT1C1	0
C1orf57	0
C1QA	0
C1QB	0
C1QBP	0
C1QC	0
C1R	0
C1S	0
C2	0
C3	0
C3AR1	0
C4A	0
C4B	0
C4BPA	0
C4BPB	0
C5	0
C5AR1	0
C5orf4	0
C6	0
C7	0
C7orf16	0
C8A	0
C8B	0
C8G	0
C9	0
C9orf95	0
CA2	0
CA4	0
CA8	0
CAB39	0
CABIN1	0
CABLES1	0
CABP1	0
CACNA1A	0
CACNA1B	0
CACNA1C	0
CACNA1D	0
CACNA1E	0
CACNA1F	0
CACNA1G	0
CACNA1H	0
CACNA1I	0
CACNA1S	0
CACNA2D1	0
CACNA2D2	0
CACNA2D3	0
CACNA2D4	0
CACNB1	0
CACNB2	0
CACNB3	0
CACNB4	0
CACNG1	0
CACNG2	0
CACNG3	0
CACNG4	0
CACNG5	0
CACNG6	0
CACNG7	0
CACNG8	0
CACYBP	0
CAD	1
CADM1	1
CADM3	1
CADPS	0
CALCOCO2	0
CALCRL	0
CALD1	0
CALM1	0
CALM2	0
CALM3	0
CALML3	0
CALML5	0
CALML6	0
CALR	1
CAMK1	0
CAMK2A	0
CAMK2B	0
CAMK2D	0
CAMK2G	1
CAMK4	0
CAMKK1	0
CAMKK2	0
CAND1	0
CANT1	0
CANX	0
CAPN1	0
CAPN2	0
CAPN3	0
CAPZA1	0
CARD11	1
CARD14	0
CARD18	1
CARD6	0
CARD8	0
CARD9	0
CARM1	0
CASC3	1
CASC5	1
CASK	0
CASP1	0
CASP10	1
CASP12	0
CASP2	1
CASP3	1
CASP4	0
CASP5	0
CASP6	0
CASP7	1
CASP8	1
CASP8AP2	0
CASP9	0
CAST	0
CAT	0
CAV1	1
CAV2	0
CAV3	0
CBFA2T2	1
CBFB	1
CBL	1
CBLB	0
CBLC	0
CBR1	0
CBR3	0
CBS	0
CBX1	0
CBX2	0
CBX3	0
CBX4	0
CBX5	0
CCBL1	0
CCBL2	0
CCBP2	1
CCDC101	0
CCDC106	0
CCDC130	0
CCDC22	0
CCDC50	0
CCDC6	1
CCDC85B	0
CCHCR1	0
CCK	1
CCKAR	0
CCKBR	0
CCL1	0
CCL11	0
CCL13	0
CCL14	0
CCL15	0
CCL16	0
CCL17	0
CCL18	0
CCL19	0
CCL2	0
CCL20	0
CCL21	1
CCL22	0
CCL23	0
CCL24	0
CCL25	0
CCL26	0
CCL27	1
CCL28	0
CCL3	1
CCL3L1	0
CCL3L3	0
CCL4	0
CCL4L1	0
CCL4L2	0
CCL5	1
CCL7	1
CCL8	0
CCNA1	0
CCNA2	1
CCNB1	0
CCNB1IP1	0
CCNB2	0
CCNB3	0
CCND1	1
CCND2	0
CCND3	0
CCNDBP1	0
CCNE1	1
CCNE2	1
CCNF	0
CCNG1	1
CCNG2	0
CCNH	0
CCNK	0
CCNL1	0
CCNL2	1
CCNO	0
CCR1	0
CCR10	0
CCR2	1
CCR3	0
CCR4	0
CCR5	0
CCR6	0
CCR7	1
CCR8	0
CCR9	0
CCRL1	0
CCT2	0
CCT3	0
CCT4	0
CCT5	0
CCT6A	0
CCT7	0
CD101	0
CD14	0
CD151	0
CD177	0
CD19	0
CD1B	0
CD1D	1
CD1E	0
CD2	0
CD22	0
CD226	1
CD244	0
CD247	1
CD27	1
CD274	1
CD28	0
CD2AP	0
CD2BP2	0
CD300LF	0
CD33	0
CD34	1
CD36	0
CD38	0
CD3D	0
CD3E	0
CD3EAP	0
CD3G	1
CD4	0
CD40	1
CD40LG	0
CD44	1
CD46	0
CD47	0
CD48	0
CD5	0
CD53	0
CD55	1
CD58	0
CD59	0
CD6	0
CD63	1
CD7	0
CD70	0
CD72	0
CD74	0
CD79A	0
CD79B	1
CD80	1
CD82	1
CD84	0
CD86	1
CD8A	0
CD8B	0
CD9	0
CD93	0
CD99	1
CDA	1
CDC16	0
CDC20	1
CDC23	0
CDC25A	1
CDC25B	1
CDC25C	0
CDC26	0
CDC27	0
CDC34	0
CDC37	0
CDC42	0
CDC42EP1	0
CDC45L	0
CDC5L	0
CDC6	1
CDC7	1
CDC73	1
CDCA3	0
CDCA8	0
CDCP1	0
CDH1	1
CDH15	0
CDH2	0
CDH23	1
CDH3	0
CDH4	0
CDH5	0
CDIPT	0
CDK1	1
CDK11B	1
CDK14	0
CDK16	0
CDK2	1
CDK20	0
CDK2AP1	1
CDK3	0
CDK4	1
CDK5	0
CDK5R1	0
CDK5R2	0
CDK5RAP1	0
CDK5RAP2	0
CDK6	0
CDK7	0
CDK8	1
CDK9	0
CDKN1A	1
CDKN1B	1
CDKN1C	1
CDKN2A	1
CDKN2B	1
CDKN2C	1
CDKN2D	0
CDKN3	0
CDO1	0
CDS1	0
CDS2	0
CDT1	0
CDX2	1
CDYL	0
CEACAM3	0
CEBPA	1
CEBPB	1
CEBPD	0
CEBPE	1
CEBPZ	0
CEL	1
CELSR2	0
CELSR3	0
CENPA	0
CENPE	0
CENPF	0
CENPJ	0
CEP135	0
CEP170	0
CEP55	1
CEP70	0
CEPT1	0
CER1	0
CERK	0
CES1	0
CES2	0
CES7	0
CETN2	0
CETN3	0
CETP	0
CFB	0
CFD	0
CFDP1	0
CFH	0
CFHR1	0
CFHR4	0
CFHR5	0
CFI	0
CFL1	0
CFL2	0
CFLAR	1
CFP	0
CFTR	0
CGA	1
CGN	0
CH25H	0
CHAF1A	0
CHAF1B	0
CHAT	0
CHCHD3	0
CHD1	0
CHD3	0
CHD4	0
CHD8	0
CHD9	0
CHDH	0
CHEK1	1
CHEK2	1
CHFR	1
CHGA	1
CHGB	0
CHI3L1	0
CHIA	0
CHIC2	1
CHIT1	0
CHKA	0
CHKB	0
CHML	0
CHMP1B	0
CHMP2A	0
CHMP2B	0
CHMP4A	0
CHMP4B	0
CHMP4C	0
CHMP5	0
CHMP6	0
CHN1	0
CHORDC1	0
CHP	0
CHP2	0
CHPF	0
CHPF2	0
CHPT1	0
CHRD	0
CHRM1	0
CHRM2	0
CHRM3	0
CHRM4	0
CHRM5	0
CHRNB1	0
CHST11	0
CHST12	0
CHST13	0
CHST15	0
CHSY1	0
CHSY3	0
CHTF18	1
CHUK	1
CIAO1	0
CIAPIN1	0
CIB1	0
CIB2	0
CIDEA	0
CIITA	1
CIR1	0
CIRH1A	0
CISH	0
CITED1	0
CITED2	0
CITED4	0
CKAP2	0
CKAP4	0
CKAP5	0
CKB	0
CKM	0
CKMT1A	0
CKMT1B	0
CKMT2	0
CKS1B	0
CKS2	0
CLCA1	0
CLCA2	0
CLCA4	0
CLCN3	0
CLCN5	0
CLDN1	1
CLDN10	0
CLDN11	0
CLDN14	0
CLDN15	0
CLDN16	0
CLDN17	0
CLDN18	0
CLDN19	0
CLDN2	0
CLDN20	0
CLDN22	0
CLDN23	1
CLDN3	0
CLDN4	0
CLDN5	0
CLDN6	0
CLDN7	1
CLDN8	0
CLDN9	0
CLEC2D	0
CLEC3B	0
CLEC4A	0
CLIC1	0
CLIC3	0
CLIC4	0
CLIC5	0
CLNS1A	0
CLP1	1
CLSPN	0
CLSTN1	0
CLTA	0
CLU	1
CMA1	0
CMAS	0
CMPK1	0
CMPK2	0
CMTM3	0
CNDP1	0
CNGA1	0
CNGA2	0
CNGA3	0
CNGA4	0
CNGB1	0
CNKSR1	0
CNKSR2	0
CNN1	0
CNN2	0
CNOT1	0
CNOT10	0
CNOT2	0
CNOT3	0
CNOT4	0
CNOT6	0
CNOT6L	0
CNOT7	0
CNOT8	1
CNP	0
CNPY2	0
CNST	0
CNTF	1
CNTFR	0
CNTN1	0
CNTN2	1
COASY	0
COBRA1	0
COIL	0
COL11A1	0
COL11A2	0
COL13A1	0
COL14A1	0
COL17A1	0
COL18A1	0
COL1A1	1
COL1A2	0
COL2A1	0
COL3A1	0
COL4A1	1
COL4A2	0
COL4A4	0
COL4A5	0
COL4A6	0
COL5A1	0
COL5A2	0
COL5A3	0
COL6A1	0
COL6A2	0
COL6A3	0
COL6A6	0
COL7A1	1
COMMD1	0
COMP	0
COMT	0
COPA	0
COPB1	0
COPB2	0
COPE	0
COPG2	0
COPS2	0
COPS3	0
COPS5	0
COQ3	0
COQ5	0
COQ6	0
COQ7	0
CORO1A	0
CORO1B	0
CORO2A	0
CORT	0
COX10	0
COX15	0
COX17	0
COX4I1	0
COX5A	0
CP	0
CPB2	0
CPE	0
CPN1	0
CPN2	0
CPNE1	0
CPNE2	0
CPNE6	0
CPNE7	0
CPOX	0
CPS1	0
CPSF1	0
CPSF2	0
CPSF3	1
CPSF4	0
CPSF6	0
CPSF7	0
CPT1A	0
CPT1B	0
CPT1C	0
CPT2	0
CR1	0
CR2	0
CRADD	0
CRB3	0
CREB1	1
CREB3	0
CREB3L1	0
CREB3L2	0
CREB3L3	1
CREB3L4	1
CREB5	0
CREBBP	1
CRELD1	0
CREM	0
CRH	1
CRHR1	0
CRIPT	0
CRK	1
CRKL	1
CRLF2	0
CRLS1	0
CRMP1	0
CRNKL1	0
CRP	0
CRX	0
CRY1	0
CRY2	0
CRYAA	0
CRYAB	1
CRYZ	0
CS	0
CSAD	0
CSDA	0
CSDE1	0
CSE1L	0
CSF1	1
CSF1R	1
CSF2	1
CSF2RA	1
CSF2RB	1
CSF3	1
CSF3R	1
CSGALNACT1	0
CSGALNACT2	0
CSH1	0
CSK	1
CSN1S1	0
CSNK1A1	1
CSNK1A1L	0
CSNK1D	0
CSNK1E	0
CSNK1G1	0
CSNK1G2	0
CSNK1G3	0
CSNK2A1	0
CSNK2A2	0
CSNK2B	0
CSRP2	0
CSRP3	0
CST3	0
CST7	1
CSTA	0
CSTB	0
CSTF1	0
CSTF2	0
CSTF2T	0
CSTF3	0
CTBP1	1
CTBP2	1
CTDP1	0
CTDSP1	0
CTGF	0
CTH	0
CTLA4	1
CTNNA1	1
CTNNA2	0
CTNNA3	0
CTNNAL1	0
CTNNB1	1
CTNNBIP1	1
CTNND1	0
CTPS	1
CTPS2	0
CTRC	0
CTSA	0
CTSB	1
CTSC	0
CTSD	0
CTSF	0
CTSG	0
CTSH	0
CTSK	0
CTSL1	1
CTSS	0
CTTN	1
CTU1	0
CTU2	0
CUBN	0
CUEDC2	1
CUL1	0
CUL2	1
CUL3	0
CUL4A	1
CUL4B	0
CUL5	0
CUX1	1
CX3CL1	0
CX3CR1	0
CXADR	0
CXCL1	1
CXCL10	1
CXCL11	0
CXCL12	1
CXCL13	1
CXCL14	0
CXCL16	0
CXCL2	1
CXCL3	1
CXCL5	0
CXCL6	0
CXCL9	0
CXCR1	0
CXCR2	1
CXCR3	1
CXCR4	1
CXCR5	1
CXCR6	0
CXCR7	1
CXXC4	0
CXXC5	0
CYB561D2	1
CYB5A	0
CYB5R2	0
CYBA	0
CYBB	0
CYC1	0
CYCS	0
CYFIP1	0
CYFIP2	0
CYLD	1
CYP11A1	0
CYP11B1	0
CYP11B2	0
CYP17A1	1
CYP19A1	1
CYP1A1	1
CYP1A2	1
CYP1B1	1
CYP21A2	1
CYP26A1	0
CYP26B1	0
CYP26C1	0
CYP27A1	0
CYP27B1	0
CYP2A13	1
CYP2A6	1
CYP2A7	0
CYP2B6	1
CYP2C18	0
CYP2C19	0
CYP2C8	0
CYP2C9	0
CYP2D6	1
CYP2E1	1
CYP2F1	0
CYP2J2	0
CYP2R1	0
CYP2S1	0
CYP2U1	0
CYP39A1	0
CYP3A4	1
CYP3A43	0
CYP3A5	0
CYP3A7	1
CYP46A1	0
CYP4A11	0
CYP4A22	0
CYP4F11	0
CYP4F2	0
CYP4F3	0
CYP51A1	0
CYP7A1	0
CYP7B1	0
CYP8B1	0
CYR61	1
CYSLTR1	0
CYSLTR2	0
CYTH1	0
CYTH2	0
CYTIP	0
DAAM1	0
DAAM2	0
DAB2	1
DACH1	1
DAD1	0
DAG1	0
DAK	0
DAO	0
DAP3	1
DAPK1	1
DAPK2	0
DAPK3	0
DAPP1	0
DARC	1
DARS	0
DAXX	1
DAZ1	0
DAZ3	0
DAZAP1	0
DAZAP2	0
DBF4	0
DBH	0
DBN1	0
DBT	0
DCAF11	0
DCAF6	0
DCAF7	0
DCC	1
DCK	1
DCLRE1A	0
DCN	1
DCP1A	0
DCP1B	0
DCP2	0
DCT	1
DCTD	0
DCTN1	0
DCUN1D1	0
DCXR	0
DDAH2	0
DDB1	0
DDB2	1
DDC	0
DDIT3	1
DDIT4	0
DDO	0
DDOST	0
DDR1	0
DDR2	0
DDX1	0
DDX17	0
DDX18	1
DDX20	0
DDX21	0
DDX24	0
DDX3X	0
DDX3Y	0
DDX5	0
DDX54	0
DDX58	1
DDX6	1
DEDD	0
DEF6	0
DEGS1	0
DEGS2	0
DEK	1
DENR	0
DERA	0
DERL1	0
DERL2	1
DERL3	0
DES	0
DET1	0
DFFA	1
DFFB	0
DFNB31	0
DGAT1	0
DGAT2	0
DGKA	0
DGKB	0
DGKD	0
DGKE	0
DGKG	0
DGKH	0
DGKI	0
DGKQ	0
DGKZ	0
DGUOK	0
DHCR24	1
DHCR7	0
DHDDS	0
DHDH	0
DHFR	0
DHH	0
DHODH	0
DHPS	0
DHRS1	0
DHRS3	0
DHRS4	1
DHRS4L2	0
DHRS9	0
DHX15	0
DHX36	0
DHX58	0
DHX9	0
DIABLO	1
DIAPH1	1
DIAPH2	0
DIAPH3	0
DIS3	0
DIS3L2	1
DKC1	1
DKK1	0
DKK2	0
DKK4	0
DLAT	0
DLD	0
DLEU1	1
DLG1	1
DLG2	0
DLG3	0
DLG4	0
DLG5	0
DLGAP1	0
DLGAP2	0
DLL1	1
DLL3	0
DLL4	1
DLST	0
DMC1	0
DMD	0
DMGDH	0
DMPK	0
DMTF1	0
DMXL2	0
DNAI1	0
DNAJA1	0
DNAJA2	0
DNAJA3	0
DNAJB1	0
DNAJB11	0
DNAJB12	0
DNAJB2	0
DNAJB6	0
DNAJB9	0
DNAJC1	0
DNAJC10	0
DNAJC2	0
DNAJC3	1
DNAJC5	0
DNAJC5B	0
DNAJC5G	0
DNALI1	0
DNM1	0
DNM1L	0
DNM2	0
DNM3	0
DNMBP	0
DNMT1	1
DNMT3A	1
DNMT3B	1
DNMT3L	0
DNTTIP2	0
DOC2A	0
DOCK1	0
DOCK2	0
DOK1	1
DOK2	1
DOK3	1
DOK4	0
DOM3Z	0
DOT1L	0
DPM1	0
DPM2	0
DPP3	0
DPP4	1
DPPA4	0
DPT	0
DPY30	0
DPYD	0
DPYS	0
DPYSL2	0
DPYSL4	0
DR1	0
DRAP1	0
DRD1	0
DRD2	0
DRD5	0
DSC2	0
DSC3	0
DSCC1	0
DSG2	0
DSN1	0
DSP	0
DST	0
DSTN	0
DTX1	0
DTX2	0
DTX3	0
DTX3L	0
DTX4	0
DTYMK	0
DUS2L	1
DUSP1	0
DUSP10	0
DUSP11	0
DUSP12	0
DUSP14	0
DUSP16	0
DUSP2	1
DUSP22	0
DUSP3	0
DUSP4	0
DUSP5	0
DUSP6	1
DUSP7	0
DUSP8	0
DUSP9	0
DUT	1
DVL1	0
DVL2	0
DVL3	0
DYDC1	0
DYNC1H1	0
DYNC1I1	0
DYNC1I2	0
DYNC1LI1	0
DYNC1LI2	0
DYNC2H1	0
DYNLL1	0
DYNLRB1	1
DYNLT1	0
DYNLT3	0
DYRK1A	0
DYRK1B	0
DYRK2	0
DYSF	0
DYX1C1	0
E2F1	1
E2F2	1
E2F3	1
E2F5	0
E2F6	0
E4F1	0
EBF1	0
EBI3	0
EBP	0
ECH1	0
ECHS1	0
ECSIT	0
ECT2	1
EDA	0
EDA2R	0
EDAR	0
EDC3	0
EDC4	0
EDEM1	0
EDF1	0
EDN1	1
EDN2	0
EDN3	0
EDNRA	0
EDNRB	1
EEA1	0
EED	0
EEF1A1	1
EEF1A2	1
EEF1D	0
EEF1E1	1
EEF1G	0
EEF2	0
EEF2K	1
EFEMP2	0
EFHA1	0
EFNA1	0
EFNA2	0
EFNA3	0
EFNA4	0
EFNA5	0
EFNB1	0
EFNB2	0
EFNB3	0
EFS	0
EFTUD1	0
EFTUD2	0
EGF	1
EGFR	1
EGLN1	1
EGLN2	0
EGLN3	0
EGR1	1
EHD1	0
EHD3	0
EHHADH	0
EHMT1	0
EHMT2	0
EI24	1
EID2	0
EIF1	0
EIF1AX	0
EIF1AY	0
EIF1B	0
EIF2AK1	1
EIF2AK2	1
EIF2AK3	0
EIF2AK4	0
EIF2B1	0
EIF2B2	0
EIF2B3	0
EIF2B4	0
EIF2B5	0
EIF2C2	1
EIF2S1	0
EIF2S2	0
EIF2S3	0
EIF3A	0
EIF3B	0
EIF3C	0
EIF3D	0
EIF3E	1
EIF3F	0
EIF3G	0
EIF3H	0
EIF3I	0
EIF3J	0
EIF3K	0
EIF4A1	0
EIF4A2	0
EIF4A3	0
EIF4B	0
EIF4E	1
EIF4E1B	0
EIF4E2	0
EIF4EBP1	0
EIF4ENIF1	0
EIF4G1	1
EIF4G2	0
EIF4G3	0
EIF5	0
EIF5A2	1
EIF5B	0
EIF6	0
ELAVL1	0
ELF4	0
ELK1	1
ELK4	0
ELMO1	0
ELN	0
ELSPBP1	0
EMCN	0
EMD	0
EMG1	0
EMILIN1	0
EMILIN2	0
EML4	1
ENAH	0
ENC1	0
ENO1	0
ENO2	0
ENO3	0
ENOPH1	0
ENOX1	0
ENPP1	0
ENPP2	0
ENPP3	0
ENPP6	0
ENPP7	0
ENSA	0
ENTPD1	0
ENTPD2	0
ENTPD3	0
ENTPD4	0
ENTPD5	1
ENTPD6	0
ENTPD8	0
EP300	1
EP400	0
EPAS1	0
EPB41	0
EPB41L1	1
EPB41L2	0
EPB41L3	0
EPCAM	1
EPHA1	1
EPHA2	1
EPHA3	1
EPHA4	0
EPHA5	0
EPHA6	0
EPHA7	0
EPHA8	0
EPHB1	1
EPHB2	1
EPHB3	0
EPHB4	1
EPHB6	1
EPHX1	1
EPHX2	0
EPN1	0
EPN2	0
EPN3	0
EPO	0
EPOR	1
EPRS	0
EPS15	1
EPS8	0
ERBB2	1
ERBB2IP	0
ERBB3	1
ERBB4	1
ERCC1	1
ERCC2	0
ERCC3	1
ERCC4	1
ERCC5	0
ERCC6	1
EREG	1
ERH	0
ERN1	0
ERO1L	0
ERO1LB	0
ERP29	0
ESAM	0
ESPL1	1
ESR1	1
ESR2	1
ESRRA	0
ESRRG	0
ETF1	0
ETHE1	0
ETNK1	1
ETNK2	0
ETS1	1
ETS2	1
ETV1	1
ETV6	1
ETV7	1
EVL	1
EVPL	0
EWSR1	1
EXO1	1
EXOC7	0
EXOSC1	0
EXOSC10	0
EXOSC2	0
EXOSC3	0
EXOSC4	0
EXOSC5	0
EXOSC6	0
EXOSC7	0
EXOSC8	0
EXOSC9	0
EXT1	1
EXT2	1
EXTL1	1
EXTL2	1
EXTL3	0
EYA2	0
EYA4	0
EZH2	1
EZR	1
F10	0
F11	0
F11R	0
F12	0
F13A1	0
F13B	0
F2	0
F2R	1
F2RL1	0
F2RL2	0
F2RL3	0
F5	0
F7	0
F8	0
F9	0
FABP1	0
FABP4	0
FADD	1
FADS2	0
FAF1	0
FAH	1
FAM101B	0
FAM107A	1
FAM125A	0
FAM125B	0
FAM175B	0
FAM189A2	0
FAM32A	1
FAM48A	0
FAM82A2	0
FANCA	1
FANCC	0
FANCD2	0
FANCE	0
FANCF	0
FANCG	0
FANCI	0
FANCL	0
FARP2	0
FARSA	1
FAS	1
FASLG	1
FASN	1
FASTK	0
FAT1	0
FAT4	0
FAU	0
FBL	0
FBLN1	0
FBLN2	0
FBN1	0
FBP1	0
FBP2	0
FBXL2	0
FBXL3	1
FBXL5	0
FBXO11	0
FBXO18	0
FBXO2	0
FBXO3	0
FBXO30	0
FBXO5	0
FBXO6	0
FBXW11	0
FBXW2	0
FBXW5	0
FCAR	0
FCER1A	0
FCER1G	0
FCER2	0
FCGR1A	0
FCGR2A	0
FCGR2B	1
FCGR2C	0
FCGR3A	0
FCGR3B	0
FCGRT	0
FCHO1	0
FCN2	0
FCSN1	1
FDFT1	0
FDPS	0
FDX1	0
FDXR	0
FECH	0
FEM1B	0
FEN1	1
FER	0
FERMT1	1
FES	1
FEZ1	0
FGA	0
FGB	0
FGD1	1
FGD3	0
FGF1	0
FGF10	0
FGF11	0
FGF12	0
[truncated: 4,556 more rows]
