# Supplementary material for: Using random walks to identify cancer-associated modules in expression data
Source: BioData Min. 2013 Oct 15;6:17. doi: 10.1186/1756-0381-6-17 (PMC4015830; doi:10.1186/1756-0381-6-17)
Supplement: Additional file 3 — Visualization of top ranked BC modules. [file 1756-0381-6-17-S3.zip]

Archive with 26 entries (25 files):
- BCModules/
- BCModules/plotBC.101.tif
- BCModules/plotBC.12.tif
- BCModules/plotBC.122.tif
- BCModules/plotBC.134.tif
- BCModules/plotBC.141.tif
- BCModules/plotBC.143.tif
- BCModules/plotBC.145.tif
- BCModules/plotBC.165.tif
- BCModules/plotBC.173.tif
- BCModules/plotBC.182.tif
- BCModules/plotBC.184.tif
- BCModules/plotBC.189.tif
- BCModules/plotBC.205.tif
- BCModules/plotBC.224.tif
- BCModules/plotBC.226.tif
- BCModules/plotBC.242.tif
- BCModules/plotBC.321.tif
- BCModules/plotBC.348.tif
- BCModules/plotBC.395.tif
- BCModules/plotBC.49.tif
- BCModules/plotBC.79.tif
- BCModules/plotBC.82.tif
- BCModules/plotBC.89.tif
- BCModules/plotBC.96.tif
- BCModules/plotBC.99.tif
