# Supplementary material for: Using random walks to identify cancer-associated modules in expression data
Source: BioData Min. 2013 Oct 15;6:17. doi: 10.1186/1756-0381-6-17 (PMC4015830; doi:10.1186/1756-0381-6-17)
Supplement: Additional file 4 — Visualization of top ranked HCC modules. [file 1756-0381-6-17-S4.zip]

Archive with 26 entries (25 files):
- HCCModules/
- HCCModules/plotHCC.10.tif
- HCCModules/plotHCC.100.tif
- HCCModules/plotHCC.112.tif
- HCCModules/plotHCC.123.tif
- HCCModules/plotHCC.153.tif
- HCCModules/plotHCC.220.tif
- HCCModules/plotHCC.254.tif
- HCCModules/plotHCC.257.tif
- HCCModules/plotHCC.31.tif
- HCCModules/plotHCC.314.tif
- HCCModules/plotHCC.34.tif
- HCCModules/plotHCC.36.tif
- HCCModules/plotHCC.360.tif
- HCCModules/plotHCC.361.tif
- HCCModules/plotHCC.408.tif
- HCCModules/plotHCC.414.tif
- HCCModules/plotHCC.429.tif
- HCCModules/plotHCC.513.tif
- HCCModules/plotHCC.515.tif
- HCCModules/plotHCC.524.tif
- HCCModules/plotHCC.578.tif
- HCCModules/plotHCC.579.tif
- HCCModules/plotHCC.598.tif
- HCCModules/plotHCC.603.tif
- HCCModules/plotHCC.97.tif
