# Supplementary material for: Using random walks to identify cancer-associated modules in expression data
Source: BioData Min. 2013 Oct 15;6:17. doi: 10.1186/1756-0381-6-17 (PMC4015830; doi:10.1186/1756-0381-6-17)
Supplement: Additional file 5 — Visualization of top ranked CCA modules. [file 1756-0381-6-17-S5.zip]

Archive with 26 entries (25 files):
- CCAModules/
- CCAModules/plotCCA.111.tif
- CCAModules/plotCCA.125.tif
- CCAModules/plotCCA.14.tif
- CCAModules/plotCCA.144.tif
- CCAModules/plotCCA.156.tif
- CCAModules/plotCCA.158.tif
- CCAModules/plotCCA.182.tif
- CCAModules/plotCCA.183.tif
- CCAModules/plotCCA.240.tif
- CCAModules/plotCCA.257.tif
- CCAModules/plotCCA.267.tif
- CCAModules/plotCCA.290.tif
- CCAModules/plotCCA.301.tif
- CCAModules/plotCCA.328.tif
- CCAModules/plotCCA.334.tif
- CCAModules/plotCCA.345.tif
- CCAModules/plotCCA.410.tif
- CCAModules/plotCCA.412.tif
- CCAModules/plotCCA.452.tif
- CCAModules/plotCCA.487.tif
- CCAModules/plotCCA.54.tif
- CCAModules/plotCCA.757.tif
- CCAModules/plotCCA.758.tif
- CCAModules/plotCCA.762.tif
- CCAModules/plotCCA.770.tif
